# Supplementary material for: Clinical Utility of Plasma Microbial Cell-Free DNA Sequencing Among Immunocompromised Patients With Pneumonia
Source: Open Forum Infect Dis. 2024 Jul 22;11(8):ofae425. doi: 10.1093/ofid/ofae425 (PMC11292041; doi:10.1093/ofid/ofae425)
Supplement: ofae425_Supplementary_Data [file ofae425_supplementary_data.zip]

Archive with 13 entries (13 files):
- KT_test1_methods.jpg
- KT_test2_methods.jpg
- KT_test3_methods.jpg
- KT_test4_methods.jpg
- SuppFig1.jpg
- SuppFig2.jpg
- SuppFig3.jpg
- SuppFig4.jpg
- SuppFig5.jpg
- SuppFig6.jpg
- SuppFig7.jpg
- SuppFig8.jpg
- Supplemental_data_R2.docx
